# Supplementary material for: Identification of Novel Environmental Substances Relevant to Pediatric Graves’ Disease
Source: Front Endocrinol (Lausanne). 2021 Jun 23;12:691326. doi: 10.3389/fendo.2021.691326 (PMC8261246; doi:10.3389/fendo.2021.691326)
Supplement: Supplementary file 2 [file Table_1.xlsx]

## Sheet: Sheet1
Supplementary Table 1. Primer sequences (5'-3') used for PCR
Gene	RS Number	Forward Primers	Reverse Primers
TSHR	rs179247	TTCCTCTTATTGCCAGGTACTGT	GCCCTTTCCTAAAAGTAGCCTTC
	rs2284720	TCTCCACAGAGCCTAGTATTATAG	AACCATTGGGCAGAAGCA
	rs2268458	ACAAAGAGACACACTGGTTTCATC	TCTCAATGTGCGGGAGTTCT
	rs2284722	TTGCTTGTCAGTTGCTGTCAA	GTGTGTTGGAGGGATGTTGTT
	rs179243	GGTGGTATGAATGAGTTAATACTGTCA	TTGTTATGGCAATCTTAGGCAATTC
	rs12101261	GTGAGTAAGATGGAGATTTGGAGTC	TACAGGATGATTTCAGCTCTTTGG
	rs2239610	GGTAGGACCCAGAGATCAAGG	ACACACACATCTACACACACAG
	rs853326	GCACAGGCTCCCAACTTC	GACTCGGCTGGAGCATCC
	rs2076740	GCCTGCTCTTTCTCTTCCTATG	ACATTTAGAAATCCAAAGCCAGTG
	rs180193	GTTGAATTTGAAATACCTGTAGGG	TCTCTCTAGCTCAGTCTCCAG
	rs180195	GGTCACAAGGATGGGCTCTA	CCTCACTTGGTCTTCCCTGT
TG	rs180223	ACACCTGCTCATTGTTCCTC	AGCCTCCCATCGTTGGTA
	rs2069550	ACACCTGCTCATTGTTCCTC	AGCCTCCCATCGTTGGTA
CD40	rs1883832	GCAGGGGAGTCAGCAGAG	CAAGCAGCCCCAGAGGAC
	rs745307	CTCCCACCCACCCTCCTG	TGCTTGCTGACCGCTGTG
	rs11569309	GGCAGAAGGACCAGAACTATG	TCCCACACTCCCAAAGATAGG
	rs3765457	CCATGCTCCTTCCATCCAGA	GCGTTGAATGCCAGGAAAGG
CTLA4	rs231775	ATGGCTTGCCTTGGATTT	ACAGGGATGAAGAGAAGAAAA
	rs231779	TGGTTAGTTACAGGAAGGTAATTTGG	TCCCACAGGATAAAGGAGACC
PTPN22	rs2476601	GTACTCACCAGCTTCCTCAAC	ACTGCTCCAAGGATAGATGATGA
	rs3789604	AGCCATTTCACCCACAAACA	CATCTCTGGACGAAGAACGG
FCRL3	rs7528684	AAGTTGTTATGAGGCTTCTGAAC	GCTGATTTATCTCCTAATTTGCAG
	rs7522061	TGCATATGAGAGCCACTTT	TTTCTATTTCCTGTTTAGGGGTGG
	rs3761959	GGGTCACATCTGCTACTATATTGG	CCTCTTGCCTCTGTCCTTTG
	rs17676303	TTGACCTTGAAGACATGAGCAT	ACTCCTGTACTTCCTGTGAACT
CYP27B1	rs10877012	CTAGGCAACAGAGAGAGGG	GAGGGAGTAAGGAGCAGAGA
	rs4646536	TGGAAGTTGGAAACAATGAGAAGG	CCACAGGGTACAGTCTAGGTT
STAT4	rs7574865	CATGAGTGTGTATGCAGTAAAAGT	AAATCCCCTGAAATTCCACTGA
	rs10181656	ACTGTGATAGATAACTAGCTGGAA	AGGAAGATGGTGACAAGCC
